# Supplementary material for: Identification of Novel MeCP2 Cancer-Associated Target Genes and Post-Translational Modifications
Source: Front Oncol. 2020 Dec 10;10:576362. doi: 10.3389/fonc.2020.576362 (PMC7758440; doi:10.3389/fonc.2020.576362)
Supplement: Data Sheet 1 — MeCP2 acetylation site identification by LC-MS/MS mass spectrometry in MDA-MB-468 cells. [file DataSheet_1.xlsx]

## Sheet: 1_About report
Acetylation Site Identification	Definitions
Observed Mass	Mass value (Da) of the sequence
Start - End	Position of the acetylated peptide sequence in the complete amino acid sequence
Peptide Sequence	Contains acetylated residue
Ion Score	Derived for MS/MS (MALDI-TOF/TOF) data
C.I %	Confidence interval of the peptide sequence ID
Acetyl Modification (Number)	Type of acetylation, Number = Position of modification in the peptide sequence

## Sheet: 2_Acetyl-Peptides
2019_05
PRKE190508
Analysis Information
	Report Type			Protein-Peptide Summary by Sample Set						Analysis Type					MS/MS
	Sample Set Name			PRKE190508						Database					PRKE190508
	Analysis Name									Creation Date
	Reported By									Last Modified
		MS Acq. : Proc. Methods				(Unspecified) : (Unspecified)
		Interpretation Method				(Unspecified)
Rank		Protein Name						Accession No.		Protein MW	Protein		Pep.		Total Ion	Total Ion
											PI		Count		Score	C. I. %
DV01		methyl-CpG-binding protein 2 isoform 1 [Homo sapiens]						NP_004983.1		52408.6	9.95		18		145	100
		Peptide Information
		Calc. Mass		Obsrv. Mass	± da	± ppm	Start	End	Sequence			Ion	C. I. %	Modification			Plate [#] Name	Gel Idx/Pos [4700	Rank	Result Type
							Seq.	Seq.				Score						Sample Name]
		803.437	803.441		0.0043	5	193	200	GSGTTRPK		13		99.945				[1] 31496	247/J23	1	Mascot
		804.41	804.316		-0.0937	-116	346	352	SKESSPK		2		99.372	Acetyl (K)[7]			[1] 31496	232/J8	1	Mascot
		804.41	804.47		0.0599	74	346	352	SKESSPK		5		99.648	Acetyl (K)[7]			[1] 31496	222/I22	1	Mascot
		845.447	845.413		-0.0345	-41	193	200	GSGTTRPK		6		99.709	Acetyl (K)[8]			[1] 31496	213/I13	1	Mascot
		888.479	888.423		-0.0551	-62	479	486	TPVTERVS		16		99.971				[1] 31496	214/I14	1	Mascot
		889.426	889.528		0.1022	115	355	363	SSSASSPPK		10		99.899	Acetyl (K)[9]			[1] 31496	222/I22	1	Mascot
		959.556	959.514		-0.0421	-44	23	29	DKPLKFK		6		99.754	Acetyl (K)[2,5]			[1] 31496	220/I20	1	Mascot
		975.51	975.487		-0.023	-24	355	364	SSSASSPPKK		12		99.931				[1] 31496	221/I21	1	Mascot
		1017.52	1017.49		-0.027	-27	355	364	SSSASSPPKK		4		99.606	Acetyl (K)[10]			[1] 31496	216/I16	1	Mascot
		1091.47	1091.54		0.0758	69	421	431	GGSLESDGCPK		14		99.954	Acetyl (K)[11]			[1] 31496	215/I15	1	Mascot
		1205.69	1205.58		-0.1075	-89	169	177	EQKPPKKPK		2		99.272	Acetyl (K)[6,7,9]			[1] 31496	209/I9	1	Mascot
		1283.72	1283.49		-0.2275	-177	189	200	GRPKGSGTTRPK		7		99.792	Acetyl (K)[12]			[1] 31496	206/I6	1	Mascot
		1326.73	1326.73		-0.0042	-3	134	144	SKVELIAYFEK		7		99.797				[1] 31496	246/J22	1	Mascot
		1397.81	1397.77		-0.0361	-26	271	285	KPGSVVAAAAAEAKK		16		99.976				[1] 31496	220/I20	1	Mascot
		1506.67	1506.73		0.0608	40	418	431	MPRGGSLESDGCPK		12		99.928	Carbamidomethyl			[1] 31496	217/I17	1	Mascot
														(C)[12], Oxidation
														(M)[1]
		1516.69	1516.86		0.1604	106	421	435	GGSLESDGCPKEPAK		20		99.988	Acetyl (K)[11]			[1] 31496	245/J21	1	Mascot
		1528.79	1528.77		-0.0196	-13	459	471	KDIVSSSMPRPNR		9		99.87	Acetyl (K)[1]			[1] 31496	222/I22	1	Mascot
		1784.05	1783.7		-0.3506	-197	318	334	EVVKPLLVSTLGEKSGK		1		99.106				[1] 31496	206/I6	1	Mascot
		1796.94	1797.03		0.0862	48	432	449	EPAKTQPAVATAATAAEK		6		99.757	Acetyl (K)[4]			[1] 31496	223/I23	1	Mascot
		1971.91	1971.95		0.0333	17	62	82	AETSEGSGSAPAVPEAS		9		99.852	Acetyl (K)[21]			[1] 31496	223/I23	1	Mascot
									ASPK
		3048.48	3048.56		0.0813	27	136	162	VELIAYFEKVGDTSLDPN		7		99.767				[1] 31496	221/I21	1	Mascot
									DFDFTVTGR
Rank		Protein Name						Accession No.		Protein MW	Protein		Pep.		Total Ion	Total Ion
											PI		Count		Score	C. I. %
DV02		methyl-CpG-binding protein 2 isoform 1 [Homo sapiens]						NP_004983.1		52408.6	9.95		14		153	100
		Peptide Information
		Calc. Mass		Obsrv. Mass	± da	± ppm	Start	End	Sequence			Ion	C. I. %	Modification			Plate [#] Name	Gel Idx/Pos [4700	Rank	Result Type
							Seq.	Seq.				Score						Sample Name]
		803.437	803.436		-0.001	-1	193	200	GSGTTRPK		19		99.988				[1] 31496	270/K22	1	Mascot
		816.476	816.408		-0.0684	-84	2	9	VAGMLGLR		11		99.92				[1] 31496	269/K21	1	Mascot
		841.551	841.426		-0.1241	-147	216	223	SPGKLLVK		7		99.783				[1] 31496	272/K24	1	Mascot
		1017.52	1017.49		-0.0315	-31	355	364	SSSASSPPKK		18		99.985	Acetyl (K)[10]			[1] 31496	262/K14	1	Mascot
		1079.66	1079.47		-0.1873	-173	169	177	EQKPPKKPK		4		99.576				[1] 31496	258/K10	1	Mascot
		1187.64	1187.57		-0.0715	-60	201	211	AATSEGVQVKR		10		99.896	Acetyl (K)[10]			[1] 31496	269/K21	1	Mascot
		1218.65	1218.57		-0.0782	-64	2	12	VAGMLGLREEK		13		99.951	Oxidation (M)[4]			[1] 31496	262/K14	1	Mascot
		1506.67	1506.7		0.0277	18	418	431	MPRGGSLESDGCPK		12		99.932	Carbamidomethyl			[1] 31496	265/K17	1	Mascot
														(C)[12], Oxidation
														(M)[1]
		1531.71	1531.72		0.0113	7	421	435	GGSLESDGCPKEPAK		7		99.794	Carbamidomethyl			[1] 31496	263/K15	1	Mascot
														(C)[9]
		1549.79	1549.83		0.041	26	234	249	AEGGGATTSTQVMVIK		17		99.981				[1] 31496	272/K24	1	Mascot
		1615.73	1615.79		0.068	42	421	435	GGSLESDGCPKEPAK		20		99.99	Acetyl (K)[11,15],			[1] 31496	268/K20	1	Mascot
														Carbamidomethyl
														(C)[9]
		1796.94	1796.97		0.032	18	432	449	EPAKTQPAVATAATAAEK		11		99.913	Acetyl (K)[18]			[1] 31496	271/K23	1	Mascot
		1971.91	1971.9		-0.0152	-8	62	82	AETSEGSGSAPAVPEAS		4		99.554	Acetyl (K)[21]			[1] 31496	271/K23	1	Mascot
									ASPK
		2439.4	2439.13		-0.269	-110	310	331	ETVSIEVKEVVKPLLVSTL		11		99.924	Acetyl (K)[8]			[1] 31496	270/K22	1	Mascot
									GEK
		2680.3	2680.23		-0.0621	-23	224	249	MPFQTSPGGKAEGGGAT		2		99.423	Acetyl (K)[10,26],			[1] 31496	267/K19	1	Mascot
									TSTQVMVIK					Oxidation (M)[23]

## Sheet: 3_Acetyl-Site
Project Code: PRKE190508
Protein Identification
Sample Name	MALDI well #	Match Quality		Top Ranked Protein Name (Species)	Accession No.	Protein MW	Protein PI		Total Ion Score	Total Ion C. I. %
DV01	I1-J3			methyl-CpG-binding protein 2 isoform 1 [Homo sapiens]	NP_004983.1	52408.6	9.95		145	100
DV02	K1-L3			methyl-CpG-binding protein 2 isoform 1 [Homo sapiens]	NP_004983.1	52408.6	9.95		153	100
high confidence
low confidence
no confidence
Acetylation-Site Identification
Sample Name	Observed Mass	Start seq.	End seq.	Acetylation-Peptide Sequence	Ion Score	C.I %	Acetyl-Modification
DV01
	804.316	346	352	SKESSPK	2	99.372	Acetyl (K)[7]
	804.47	346	352	SKESSPK	5	99.648	Acetyl (K)[7]
	845.413	193	200	GSGTTRPK	6	99.709	Acetyl (K)[8]
	889.528	355	363	SSSASSPPK	10	99.899	Acetyl (K)[9]
	959.514	23	29	DKPLKFK	6	99.754	Acetyl (K)[2,5]
	1017.49	355	364	SSSASSPPKK	4	99.606	Acetyl (K)[10]
	1091.54	421	431	GGSLESDGCPK	14	99.954	Acetyl (K)[11]
	1205.58	169	177	EQKPPKKPK	2	99.272	Acetyl (K)[6,7,9]
	1283.49	189	200	GRPKGSGTTRPK	7	99.792	Acetyl (K)[12]
	1516.86	421	435	GGSLESDGCPKEPAK	20	99.988	Acetyl (K)[11]
	1528.77	459	471	KDIVSSSMPRPNR	9	99.87	Acetyl (K)[1]
	1797.03	432	449	EPAKTQPAVATAATAAEK	6	99.757	Acetyl (K)[4]
	1971.95	62	82	AETSEGSGSAPAVPEASASPK	9	99.852	Acetyl (K)[21]
DV02
	1017.49	355	364	SSSASSPPKK	18	99.985	Acetyl (K)[10]
	1187.57	201	211	AATSEGVQVKR	10	99.896	Acetyl (K)[10]
	1615.79	421	435	GGSLESDGCPKEPAK	20	99.99	Acetyl (K)[11,15], Carbamidomethyl (C)[9]
	1796.97	432	449	EPAKTQPAVATAATAAEK	11	99.913	Acetyl (K)[18]
	1971.9	62	82	AETSEGSGSAPAVPEASASPK	4	99.554	Acetyl (K)[21]
	2439.13	310	331	ETVSIEVKEVVKPLLVSTLGEK	11	99.924	Acetyl (K)[8]
	2680.23	224	249	MPFQTSPGGKAEGGGATTSTQVMVIK	2	99.423	Acetyl (K)[10,26], Oxidation (M)[23]
Lengend
Observed Mass	Mass value (Da) of the sequence
Start - End	Position of the sequence in the complete amino acid sequence
Peptide Sequence	Contains acetylated residue
Ion Score	Derived for MS/MS (MALDI-TOF/TOF) data
C.I %	Confidence interval of the peptide sequence ID
Acetyl Modification (Number)	Type of acetylation, Number = Position of modification on the peptide sequence

## Sheet: 4_MSMS Spectrum
Control: Acetylated peptide
																								Acetylated Lysine
																								Presence of peak at: 126 m/z
DV01
DV02
