# Supplementary material for: Identification of Novel MeCP2 Cancer-Associated Target Genes and Post-Translational Modifications
Source: Front Oncol. 2020 Dec 10;10:576362. doi: 10.3389/fonc.2020.576362 (PMC7758440; doi:10.3389/fonc.2020.576362)
Supplement: Data Sheet 2 — MeCP2 acetylation site identification by LC-MS/MS mass spectrometry in PC3 cells. [file DataSheet_2.xlsx]

## Sheet: 1_About report
Acetylation Site Identification	Definitions
Observed Mass	Mass value (Da) of the sequence
Start - End	Position of the acetylated peptide sequence in the complete amino acid sequence
Peptide Sequence	Contains acetylated residue
Ion Score	Derived for MS/MS (MALDI-TOF/TOF) data
C.I %	Confidence interval of the peptide sequence ID
Acetyl Modification (Number)	Type of acetylation, Number = Position of modification in the peptide sequence

## Sheet: 2_Acetyl-Peptides
2016_05
PRKE160512_LC
Analysis Information
	Report Type			Protein-Peptide Summary by Sample Set						Analysis Type					MS/MS
	Sample Set Name			PRKE160512_LC						Database					PRKE160511
	Analysis Name									Creation Date
	Reported By									Last Modified
		MS Acq. : Proc. Methods				(Unspecified) : (Unspecified)
		Interpretation Method				(Unspecified)
Rank		Protein Name						Accession No.		Protein MW	Protein		Pep.		Total Ion	Total Ion
											PI		Count		Score	C. I. %
1		methyl-CpG-binding protein 2 isoform 1 [Homo sapiens]						gi|4826830|ref|NP		52408.6	9.95		13		78	100
								_004983.1|
		Peptide Information
		Calc. Mass		Obsrv. Mass	± da	± ppm	Start	End	Sequence			Ion	C. I. %	Modification			Plate [#] Name	Gel Idx/Pos [4700	Rank	Result Type
							Seq.	Seq.				Score						Sample Name]
		931.521	931.407		-0.1134	-122	287	294	AVKESSIR		14		99.97	Acetyl (K)[3]			[1] 31465	12/A12	1	Mascot
		963.511	963.424		-0.0875	-91	1	9	MVAGMLGLR		3		99.695	Oxidation (M)[1]			[1] 31465	12/A12	1	Mascot
		1039.54	1039.51		-0.0329	-32	257	266	AEADPQAIPK		4		99.699				[1] 31465	12/A12	1	Mascot
		1167.64	1167.62		-0.0142	-12	256	266	KAEADPQAIPK		17		99.987				[1] 31465	13/A13	1	Mascot
		1187.64	1187.65		0.0167	14	201	211	AATSEGVQVKR		13		99.964	Acetyl (K)[10]			[1] 31465	49/B22	1	Mascot
		1325.73	1325.62		-0.11	-83	189	200	GRPKGSGTTRPK		0		99.389	Acetyl (K)[4,12]			[1] 31465	14/A14	1	Mascot
		1329.7	1329.74		0.0411	31	436	449	TQPAVATAATAAEK		4		99.761				[1] 31465	47/B20	1	Mascot
		1358.68	1358.77		0.0883	65	460	471	DIVSSSMPRPNR		5		99.785				[1] 31465	48/B21	1	Mascot
		1397.81	1397.81		0.0006	0	271	285	KPGSVVAAAAAEAKK		0		99.347				[1] 31465	49/B22	1	Mascot
		1475.66	1475.81		0.1508	102	418	431	MPRGGSLESDGCPK		6		99.816	Acetyl (K)[14]			[1] 31465	24/A24	1	Mascot
		1502.77	1502.88		0.1074	71	459	471	KDIVSSSMPRPNR		8		99.895	Oxidation (M)[8]			[1] 31465	22/A22	1	Mascot
		1528.79	1528.69		-0.1002	-66	459	471	KDIVSSSMPRPNR		4		99.719	Acetyl (K)[1]			[1] 31465	14/A14	1	Mascot
		1549.79	1549.69		-0.1033	-67	234	249	AEGGGATTSTQVMVIK		6		99.818				[1] 31465	13/A13	1	Mascot
		2005.91	2005.98		0.0718	36	90	106	DRGPMYDDPTLPEGWTR		5		99.763				[1] 31465	22/A22	1	Mascot
Rank		Protein Name						Accession No.		Protein MW	Protein		Pep.		Total Ion	Total Ion
											PI		Count		Score	C. I. %
2		methyl-CpG-binding protein 2 isoform 1 [Homo sapiens]						gi|4826830|ref|NP		52408.6	9.95		16		111	100
								_004983.1|
		Peptide Information
		Calc. Mass		Obsrv. Mass	± da	± ppm	Start	End	Sequence			Ion	C. I. %	Modification			Plate [#] Name	Gel Idx/Pos [4700	Rank	Result Type
							Seq.	Seq.				Score						Sample Name]
		802.405	802.427		0.0219	27	348	354	ESSPKGR		4		99.794	Acetyl (K)[5]			[1] 31465	62/C11	1	Mascot
		847.398	847.457		0.0589	70	415	420	EEKMPR		0		99.505	Acetyl (K)[3],			[1] 31465	68/C17	1	Mascot
														Oxidation (M)[4]
		870.479	870.55		0.0705	81	178	186	SPKAPGTGR		3		99.725				[1] 31465	69/C18	1	Mascot
		931.521	931.4		-0.1209	-130	287	294	AVKESSIR		6		99.867	Acetyl (K)[3]			[1] 31465	63/C12	1	Mascot
		1106.48	1106.5		0.0219	20	421	431	GGSLESDGCPK		1		99.605	Carbamidomethyl			[1] 31465	63/C12	1	Mascot
														(C)[9]
		1309.68	1309.7		0.0258	20	120	130	YDVYLINPQGK		14		99.976				[1] 31465	73/C22	1	Mascot
		1325.73	1325.61		-0.1189	-90	189	200	GRPKGSGTTRPK		6		99.869	Acetyl (K)[4,12]			[1] 31465	65/C14	1	Mascot
		1329.7	1329.75		0.0449	34	436	449	TQPAVATAATAAEK		7		99.882				[1] 31465	95/D20	1	Mascot
		1358.68	1358.77		0.0841	62	460	471	DIVSSSMPRPNR		5		99.841				[1] 31465	96/D21	1	Mascot
		1397.81	1397.79		-0.0221	-16	271	285	KPGSVVAAAAAEAKK		10		99.945				[1] 31465	98/D23	1	Mascot
		1475.66	1475.79		0.1281	87	418	431	MPRGGSLESDGCPK		5		99.837	Acetyl (K)[14]			[1] 31465	69/C18	1	Mascot
		1475.66	1475.8		0.1351	92	418	431	MPRGGSLESDGCPK		6		99.864	Acetyl (K)[14]			[1] 31465	75/C24	1	Mascot
		1491.66	1491.78		0.1244	83	418	431	MPRGGSLESDGCPK		2		99.688	Acetyl (K)[14],			[1] 31465	73/C22	1	Mascot
														Oxidation (M)[1]
		1528.79	1528.68		-0.1087	-71	459	471	KDIVSSSMPRPNR		0		99.46	Acetyl (K)[1]			[1] 31465	65/C14	1	Mascot
		1549.79	1549.64		-0.1457	-94	234	249	AEGGGATTSTQVMVIK		0		99.456				[1] 31465	64/C13	1	Mascot
		1826.06	1825.92		-0.1466	-80	318	334	EVVKPLLVSTLGEKSGK		5		99.808	Acetyl (K)[17]			[1] 31465	93/D18	1	Mascot
		1955.9	1955.96		0.0625	32	145	162	VGDTSLDPNDFDFTVTG		45		100				[1] 31465	99/D24	1	Mascot
			1955.96														[1] 31465	99/D24	1	Mascot
									R
		2005.91	2005.96		0.0543	27	90	106	DRGPMYDDPTLPEGWTR		2		99.651				[1] 31465	73/C22	1	Mascot
Rank		Protein Name						Accession No.		Protein MW	Protein		Pep.		Total Ion	Total Ion
											PI		Count		Score	C. I. %
3		methyl-CpG-binding protein 2 isoform 1 [Homo sapiens]						gi|4826830|ref|NP		52408.6	9.95		14		62	100
								_004983.1|
		Peptide Information
		Calc. Mass		Obsrv. Mass	± da	± ppm	Start	End	Sequence			Ion	C. I. %	Modification			Plate [#] Name	Gel Idx/Pos [4700	Rank	Result Type
							Seq.	Seq.				Score						Sample Name]
		847.398	847.458		0.0604	71	415	420	EEKMPR		1		99.561	Acetyl (K)[3],			[1] 31465	118/E17	1	Mascot
														Oxidation (M)[4]
		931.521	931.391		-0.1296	-139	287	294	AVKESSIR		7		99.886	Acetyl (K)[3]			[1] 31465	113/E12	1	Mascot
		963.511	963.401		-0.1106	-115	1	9	MVAGMLGLR		2		99.654	Oxidation (M)[5]			[1] 31465	113/E12	1	Mascot
		1121.67	1121.59		-0.0763	-68	169	177	EQKPPKKPK		2		99.677	Acetyl (K)[9]			[1] 31465	119/E18	1	Mascot
		1329.7	1329.75		0.0454	34	436	449	TQPAVATAATAAEK		11		99.961				[1] 31465	145/F20	1	Mascot
		1397.81	1397.79		-0.0202	-14	271	285	KPGSVVAAAAAEAKK		5		99.844				[1] 31465	148/F23	1	Mascot
		1475.66	1475.79		0.1271	86	418	431	MPRGGSLESDGCPK		6		99.868	Acetyl (K)[14]			[1] 31465	125/E24	1	Mascot
		1506.67	1506.78		0.1135	75	418	431	MPRGGSLESDGCPK		6		99.874	Carbamidomethyl			[1] 31465	121/E20	1	Mascot
														(C)[12], Oxidation
														(M)[1]
		1524.85	1524.82		-0.0334	-22	269	284	GRKPGSVVAAAAAEAK		3		99.731	Acetyl (K)[3]			[1] 31465	146/F21	1	Mascot
		1528.79	1528.68		-0.106	-69	459	471	KDIVSSSMPRPNR		11		99.954	Acetyl (K)[1]			[1] 31465	115/E14	1	Mascot
		1532.68	1532.75		0.067	44	418	431	MPRGGSLESDGCPK		6		99.853	Acetyl (K)[14],			[1] 31465	145/F20	1	Mascot
														Carbamidomethyl
														(C)[12]
		1549.79	1549.8		0.0144	9	234	249	AEGGGATTSTQVMVIK		1		99.583				[1] 31465	120/E19	1	Mascot
		1683.89	1683.9		0.0181	11	120	133	YDVYLINPQGKAFR		6		99.861				[1] 31465	142/F17	1	Mascot
		1750.77	1750.77		-0.0019	-1	92	106	GPMYDDPTLPEGWTR		1		99.561	Oxidation (M)[3]			[1] 31465	116/E15	1	Mascot
		1796.94	1797.05		0.1071	60	432	449	EPAKTQPAVATAATAAEK		4		99.771	Acetyl (K)[18]			[1] 31465	145/F20	1	Mascot
		1868.07	1867.87		-0.2082	-111	318	334	EVVKPLLVSTLGEKSGK		4		99.808	Acetyl (K)[14,17]			[1] 31465	123/E22	1	Mascot
			1867.87														[1] 31465	123/E22	1	Mascot
Rank		Protein Name						Accession No.		Protein MW	Protein		Pep.		Total Ion	Total Ion
											PI		Count		Score	C. I. %
4		methyl-CpG-binding protein 2 isoform 1 [Homo sapiens]						gi|4826830|ref|NP		52408.6	9.95		13		36	100
								_004983.1|
		Peptide Information
		Calc. Mass		Obsrv. Mass	± da	± ppm	Start	End	Sequence			Ion	C. I. %	Modification			Plate [#] Name	Gel Idx/Pos [4700	Rank	Result Type
							Seq.	Seq.				Score						Sample Name]
		803.437	803.451		0.014	17	193	200	GSGTTRPK		4		99.777				[1] 31465	190/H17	1	Mascot
		870.479	870.553		0.0734	84	178	186	SPKAPGTGR		7		99.886				[1] 31465	167/G18	1	Mascot
		931.521	931.399		-0.1211	-130	287	294	AVKESSIR		12		99.965	Acetyl (K)[3]			[1] 31465	161/G12	1	Mascot
		963.511	963.405		-0.1065	-111	1	9	MVAGMLGLR		1		99.548	Oxidation (M)[5]			[1] 31465	161/G12	1	Mascot
		1031.54	1031.54		0.0027	3	201	210	AATSEGVQVK		2		99.649	Acetyl (K)[10]			[1] 31465	163/G14	1	Mascot
		1113.65	1113.55		-0.1009	-91	295	304	SVQETVLPIK		5		99.805				[1] 31465	171/G22	1	Mascot
		1218.65	1218.63		-0.0249	-20	2	12	VAGMLGLREEK		3		99.677	Oxidation (M)[4]			[1] 31465	167/G18	1	Mascot
		1283.76	1283.66		-0.0981	-76	295	305	SVQETVLPIKK		0		99.444	Acetyl (K)[10]			[1] 31465	197/H24	1	Mascot
		1491.66	1491.79		0.1317	88	418	431	MPRGGSLESDGCPK		2		99.627	Acetyl (K)[14],			[1] 31465	171/G22	1	Mascot
														Oxidation (M)[1]
		1549.79	1549.65		-0.1407	-91	234	249	AEGGGATTSTQVMVIK		1		99.483				[1] 31465	162/G13	1	Mascot
		1549.79	1549.81		0.0218	14	234	249	AEGGGATTSTQVMVIK		1		99.557				[1] 31465	168/G19	1	Mascot
		1839.93	1839.88		-0.0569	-31	13	27	SEDQDLQGLKDKPLK		0		99.443	Acetyl (K)[10,12,15]			[1] 31465	163/G14	1	Mascot
		2171.05	2171.25		0.2034	94	460	478	DIVSSSMPRPNREEPVD		1		99.514				[1] 31465	195/H22	1	Mascot
									SR
		2654.28	2654.24		-0.0427	-16	224	249	MPFQTSPGGKAEGGGAT		0		99.428	Acetyl (K)[10],			[1] 31465	167/G18	1	Mascot
									TSTQVMVIK					Oxidation (M)[1,23]
Rank		Protein Name						Accession No.		Protein MW	Protein		Pep.		Total Ion	Total Ion
											PI		Count		Score	C. I. %
5		methyl-CpG-binding protein 2 isoform 1 [Homo sapiens]						gi|4826830|ref|NP		52408.6	9.95		18		157	100
								_004983.1|
		Peptide Information
		Calc. Mass		Obsrv. Mass	± da	± ppm	Start	End	Sequence			Ion	C. I. %	Modification			Plate [#] Name	Gel Idx/Pos [4700	Rank	Result Type
							Seq.	Seq.				Score						Sample Name]
		802.405	802.436		0.031	39	348	354	ESSPKGR		4		99.757	Acetyl (K)[5]			[1] 31465	211/I11	1	Mascot
		816.476	816.41		-0.066	-81	2	9	VAGMLGLR		6		99.847				[1] 31465	210/I10	1	Mascot
		870.479	870.563		0.0841	97	178	186	SPKAPGTGR		8		99.888				[1] 31465	218/I18	1	Mascot
		888.479	888.448		-0.0309	-35	479	486	TPVTERVS		5		99.788				[1] 31465	218/I18	1	Mascot
		931.521	931.407		-0.1134	-122	287	294	AVKESSIR		18		99.991	Acetyl (K)[3]			[1] 31465	212/I12	1	Mascot
		963.511	963.423		-0.0887	-92	1	9	MVAGMLGLR		2		99.623	Oxidation (M)[5]			[1] 31465	212/I12	1	Mascot
		989.526	989.507		-0.0193	-20	201	210	AATSEGVQVK		3		99.648				[1] 31465	219/I19	1	Mascot
		1107.51	1107.3		-0.2174	-196	224	233	MPFQTSPGGK		6		99.821	Acetyl (K)[10],			[1] 31465	231/J7	1	Mascot
														Oxidation (M)[1]
		1107.51	1107.55		0.0338	31	224	233	MPFQTSPGGK		6		99.834	Acetyl (K)[10],			[1] 31465	215/I15	1	Mascot
														Oxidation (M)[1]
		1121.67	1121.61		-0.0564	-50	169	177	EQKPPKKPK		4		99.718	Acetyl (K)[9]			[1] 31465	218/I18	1	Mascot
		1145.63	1145.66		0.0322	28	201	211	AATSEGVQVKR		17		99.987				[1] 31465	246/J22	1	Mascot
		1202.66	1202.64		-0.0116	-10	2	12	VAGMLGLREEK		15		99.98				[1] 31465	220/I20	1	Mascot
		1205.69	1205.64		-0.0498	-41	169	177	EQKPPKKPK		2		99.566	Acetyl (K)[3,6,9]			[1] 31465	218/I18	1	Mascot
		1218.65	1218.65		-0.0048	-4	2	12	VAGMLGLREEK		13		99.965	Oxidation (M)[4]			[1] 31465	220/I20	1	Mascot
		1329.7	1329.67		-0.0301	-23	436	449	TQPAVATAATAAEK		9		99.925				[1] 31465	218/I18	1	Mascot
		1391.7	1391.67		-0.0312	-22	1	12	MVAGMLGLREEK		7		99.863	Acetyl (K)[12],			[1] 31465	213/I13	1	Mascot
														Oxidation (M)[5]
		1397.81	1397.8		-0.0131	-9	271	285	KPGSVVAAAAAEAKK		10		99.943				[1] 31465	247/J23	1	Mascot
			1397.8														[1] 31465	247/J23	1	Mascot
		1410.75	1410.71		-0.0379	-27	134	144	SKVELIAYFEK		1		99.492	Acetyl (K)[2,11]			[1] 31465	218/I18	1	Mascot
		1475.66	1475.82		0.1579	107	418	431	MPRGGSLESDGCPK		8		99.901	Acetyl (K)[14]			[1] 31465	218/I18	1	Mascot
		1607.79	1607.89		0.0998	62	234	249	AEGGGATTSTQVMVIK		27		99.999	Acetyl (K)[16],			[1] 31465	247/J23	1	Mascot
														Oxidation (M)[13]
		1796.94	1797.07		0.1299	72	432	449	EPAKTQPAVATAATAAEK		7		99.874	Acetyl (K)[18]			[1] 31465	244/J20	1	Mascot
		1838.95	1838.99		0.0363	20	432	449	EPAKTQPAVATAATAAEK		1		99.472	Acetyl (K)[4,18]			[1] 31465	224/I24	1	Mascot

## Sheet: 3_Acetyl-Site
Project Code: PRKE160511
Protein Identification
Sample Name	MALDI well #	Match Quality		Top Ranked Protein Name (Species)	Accession No.	Protein MW	Protein PI	Pep.Count	Total Ion Score	Total Ion C. I. %
1_DMSO	A6-B3			methyl-CpG-binding protein 2 isoform 1 [Homo sapiens]	gi|4826830|ref|NP_004983.1|	52408.6	9.95	13	78	100
2_PANO	C6-D3			methyl-CpG-binding protein 2 isoform 1 [Homo sapiens]	gi|4826830|ref|NP_004983.1|	52408.6	9.95	16	111	100
3_IV	E6-F3			methyl-CpG-binding protein 2 isoform 1 [Homo sapiens]	gi|4826830|ref|NP_004983.1|	52408.6	9.95	14	62	100
4_V11	G6-H3			methyl-CpG-binding protein 2 isoform 1 [Homo sapiens]	gi|4826830|ref|NP_004983.1|	52408.6	9.95	13	36	100
5_PRAC	I6-J3			methyl-CpG-binding protein 2 isoform 1 [Homo sapiens]	gi|4826830|ref|NP_004983.1|	52408.6	9.95	18	157	100
Acetyl Control	B1			Serine/threonine-protein kinase 24 OS=Homo sapiens GN=STK24 PE=1 SV=1	STK24_HUMAN	49277.3	5.49	1	161	100
high confidence
low confidence
no confidence
Acetylation-Site Identification
Sample Name	Observed Mass	Start seq.	End seq.	Acetylation-Peptide Sequence	Ion Score	C.I %	Acetyl-Modification
1_DMSO	931.407	287	294	AVKESSIR	14	99.97	Acetyl (K)[3]	K289
	1187.65	201	211	AATSEGVQVKR	13	99.964	Acetyl (K)[10]
	1325.62	189	200	GRPKGSGTTRPK	0	99.389	Acetyl (K)[4,12]	K192, K200
	1475.81	418	431	MPRGGSLESDGCPK	6	99.816	Acetyl (K)[14]
	1528.69	459	471	KDIVSSSMPRPNR	4	99.719	Acetyl (K)[1]	K459
2_PANO	802.427	348	354	ESSPKGR	4	99.794	Acetyl (K)[5]
	847.457	415	420	EEKMPR	0	99.505	Acetyl (K)[3], Oxidation (M)[4]	K417
	931.4	287	294	AVKESSIR	6	99.867	Acetyl (K)[3]	K289
	1325.61	189	200	GRPKGSGTTRPK	6	99.869	Acetyl (K)[4,12]	K192, K200
	1475.79	418	431	MPRGGSLESDGCPK	5	99.837	Acetyl (K)[14]
	1475.8	418	431	MPRGGSLESDGCPK	6	99.864	Acetyl (K)[14]
	1491.78	418	431	MPRGGSLESDGCPK	2	99.688	Acetyl (K)[14], Oxidation (M)[1]
	1528.68	459	471	KDIVSSSMPRPNR	0	99.46	Acetyl (K)[1]
	1825.92	318	334	EVVKPLLVSTLGEKSGK	5	99.808	Acetyl (K)[17]
3_IV	847.458	415	420	EEKMPR	1	99.561	Acetyl (K)[3], Oxidation (M)[4]	K417
	931.391	287	294	AVKESSIR	7	99.886	Acetyl (K)[3]	K289
	1121.59	169	177	EQKPPKKPK	2	99.677	Acetyl (K)[9]
	1475.79	418	431	MPRGGSLESDGCPK	6	99.868	Acetyl (K)[14]
	1524.82	269	284	GRKPGSVVAAAAAEAK	3	99.731	Acetyl (K)[3]
	1528.68	459	471	KDIVSSSMPRPNR	11	99.954	Acetyl (K)[1]	K459
	1532.75	418	431	MPRGGSLESDGCPK	6	99.853	Acetyl (K)[14], Carbamidomethyl (C)[12]
	1797.05	432	449	EPAKTQPAVATAATAAEK	4	99.771	Acetyl (K)[18]
	1867.87	318	334	EVVKPLLVSTLGEKSGK	4	99.808	Acetyl (K)[14,17]
4_V11	931.399	287	294	AVKESSIR	12	99.965	Acetyl (K)[3]	K289
	1031.54	201	210	AATSEGVQVK	2	99.649	Acetyl (K)[10]	K210
	1283.66	295	305	SVQETVLPIKK	0	99.444	Acetyl (K)[10]
	1491.79	418	431	MPRGGSLESDGCPK	2	99.627	Acetyl (K)[14], Oxidation (M)[1]
	1839.88	13	27	SEDQDLQGLKDKPLK	0	99.443	Acetyl (K)[10,12,15]	K22, K24, K27
	2654.24	224	249	MPFQTSPGGKAEGGGATTSTQVMVIK	0	99.428	Acetyl (K)[10], Oxidation (M)[1,23]
5_PRAC	802.436	348	354	ESSPKGR	4	99.757	Acetyl (K)[5]	K352
Pracinostat	931.407	287	294	AVKESSIR	18	99.991	Acetyl (K)[3]	K289
	1107.3	224	233	MPFQTSPGGK	6	99.821	Acetyl (K)[10], Oxidation (M)[1]
	1107.55	224	233	MPFQTSPGGK	6	99.834	Acetyl (K)[10], Oxidation (M)[1]	K233
	1121.61	169	177	EQKPPKKPK	4	99.718	Acetyl (K)[9]	K177
	1205.64	169	177	EQKPPKKPK	2	99.566	Acetyl (K)[3,6,9]	K171, K174, K177
	1391.67	1	12	MVAGMLGLREEK	7	99.863	Acetyl (K)[12], Oxidation (M)[5]	K12
	1410.71	134	144	SKVELIAYFEK	1	99.492	Acetyl (K)[2,11]	K135, K144
	1475.82	418	431	MPRGGSLESDGCPK	8	99.901	Acetyl (K)[14]
	1607.89	234	249	AEGGGATTSTQVMVIK	27	99.999	Acetyl (K)[16], Oxidation (M)[13]
	1797.07	432	449	EPAKTQPAVATAATAAEK	7	99.874	Acetyl (K)[18]
	1838.99	432	449	EPAKTQPAVATAATAAEK	1	99.472	Acetyl (K)[4,18]
Lengend
Observed Mass	Mass value (Da) of the sequence
Start - End	Position of the sequence in the complete amino acid sequence
Peptide Sequence	Contains acetylated residue
Ion Score	Derived for MS/MS (MALDI-TOF/TOF) data
C.I %	Confidence interval of the peptide sequence ID
Acetyl Modification (Number)	Type of acetylation, Number = Position of modification on the peptide sequence

## Sheet: 4_MSMS Spectrum
Control: Acetylated peptide
																								Acetylated Lysine
																								Presence of peak at: 126 m/z
1_DMSO
2_PANO
3_IV
4_V11
5_PRAC
